# Supplementary material for: A multi-resolution systematically improvable quantum embedding scheme for large-scale surface chemistry calculations
Source: Nat Commun. 2025 Oct 21;16:9297. doi: 10.1038/s41467-025-64374-2 (PMC12540692; doi:10.1038/s41467-025-64374-2)
Supplement: Supplementary file 4 — Source Data [file 41467_2025_64374_MOESM4_ESM.xlsx]

## Sheet: Figure 1b
SIE+CCSD(T)
Number of orbitals	347	765	1295	2865	6357	11241
Time (hours)	3.5	26.937	106.967	492.212	1028.84	1760.9
Canonical MP2
Number of orbitals	347	765	1295	2865	6357	11241
Time (hours)	0.0083	0.0217	0.034	0.133	5.467	149.2
Canonical CCSD(T)
Number of orbitals	140	212	347	453	565	704	800	900	1000
Time (hours)	0.025	0.125	0.87	2.495	7.183	27.133	52.3	109.983	258.667

## Sheet: Figure 2
0-leg, OBC	RPA	DMC	CCSD(T)	SIE+CCSD(T)	SIE+CCSD(T)
Total Carbon Atoms in Graphene	24	24	24	384	Bulk limit
ΔE_{int} (meV)	-49	-59	-61	-96	-101±7
0-leg, PBC	RPA	DMC	CCSD(T)	SIE+CCSD(T)	SIE+CCSD(T)
Total Carbon Atoms in Graphene	50	50	32	392	Bulk limit
ΔE_{int} (meV)	-82	-99	-87	-95	-100±6
2-leg, OBC	RPA	DMC	CCSD(T)	SIE+CCSD(T)	SIE+CCSD(T)
Total Carbon Atoms in Graphene	24	24	24	384	Bulk limit
ΔE_{int} (meV)	-126	-137	-143	-113	-106±7
2-leg, PBC	RPA	DMC	CCSD(T)	SIE+CCSD(T)	SIE+CCSD(T)
Total Carbon Atoms in Graphene	50	50	32	392	Bulk limit
ΔE_{int} (meV)	-82	-99	-87	-108	-109±6

## Sheet: Figure3a
		Total Carbon Atoms in Graphene
	ΔE_{int} (meV)	24	96	216	384
Rotation Angle	0	-121	-106	-102	-99
	30	-109	-98	-95	-93
	60	-85	-83	-81	-81
	90	-68	-80	-83	-84
	120	-45	-73	-81	-83
	150	-25	-64	-77	-80
	180	-14	-59	-72	-77

## Sheet: Figure3b
		Total Carbon Atoms in Graphene
	ΔΔμ_{y} (Debye)	24	96	216	384
Rotation Angle	0	0.0075	0.0075	0.0059	0
	30	0.2956	0.1278	0.0435	0
	60	0.4347	0.1879	0.0638	0
	90	0.4034	0.1736	0.0564	0
	120	0.2795	0.1154	0.0314	0
	150	0.1576	0.0595	0.0161	0
	180	-0.0106	-0.0108	-0.0081	0

## Sheet: Figure 4b
CO@MgO
Method	Adsorption Energy (kcal mol^{-1})
Experiment	-4.57
PBC:MP2^{k}	-4.66
PBC:SIE+MP2^{k}	-1.58
PBC:SIE+CCSD^{k}	-1.38
PBC:RPA^{b}	-7.13
OBC:RPA^{f}	-0.23
OBC:MP2^{f}	-0.69
PBC:CCSD(T)^{d}	-5.19
OBC:CCSD(T)^{f}	1.64
PBC:CCSD^{a}	-9.22
PBC:CCSD(T)^{c}	-4.45
SIE+CCSD(T)	-4.73
Organi molecules@Coronene
Method	Adsorption Energy (kcal mol^{-1})
Experiment	-9.47
OBC:SIE+MP2^{k}	-4.89
OBC:MP2^{k}	-11.7
OBC:SIE+CCSD^{k}	-2.25
OBC:optB88-vdw^{g}	-8.94
OBC:M06-2X^{g}	-7.93
OBC:MP2^{g}	-7.93
PBC:CCSD(T)^{g}	-8.44
SIE+CCSD(T)	-9.64
CO@CPO-27-Mg
Method	Adsorption Energy (kcal mol^{-1})
Experiment	-10.47
PBC:PBE+D2^{h}	-9.92
OBC:MP2^{h}	-10.9
OBC:SIE+MP2^{k}	-8.43
OBC:SIE+CCSD^{k}	-7.36
SIE+CCSD(T)	-10.13
CO_{2}@CPO-27-Mg
Method	Adsorption Energy (kcal mol^{-1})
Experiment	-12.43
PBC:PBE+D2^{j}	-9.92
PBC:PBE0+D3^{i}	-11.02
PBC:MP2^{i}	-12.24
OBC:MP2^{j}	-12.12
OBC:SIE+MP2^{k}	-7.99
OBC:SIE+CCSD^{k}	-8.61
SIE+CCSD(T)	-12.43

## Sheet: Figure S4c
Rotation Angle 0
Distance	2.38	2.58	2.78	2.98	3.18	3.23	3.28	3.33	3.38	3.43	3.48	3.53	3.58
ΔE_{int} (meV)	417	131	-12	-73	-98	-100	-101	-102	-101	-100	-98	-96	-95
Rotation Angle 30
Distance	2.73	2.93	3.13	3.23	3.33	3.43	3.53	3.73	3.93
ΔE_{int} (meV)	54	-42	-83	-91	-94	-95	-93	-85	-75
Rotation Angle 60
Distance	2.73	2.93	3.13	3.23	3.33	3.43	3.53	3.73	3.93
ΔE_{int} (meV)	115	-4	-58	-78	-81	-81	-80	-77	-69
Rotation Angle 90
Distance	2.73	2.93	3.13	3.23	3.33	3.43	3.53	3.73	3.93
ΔE_{int} (meV)	77	-28	-71	-79	-83	-83	-80	-72	-63
Rotation Angle 120
Distance	2.73	2.93	3.13	3.23	3.33	3.43	3.53	3.73	3.93
ΔE_{int} (meV)	44	-44	-76	-81	-81	-79	-75	-65	-54
Rotation Angle 150
Distance	2.73	2.93	3.13	3.23	3.33	3.43	3.53	3.73	3.93
ΔE_{int} (meV)	43	-40	-71	-76	-76	-74	-70	-60	-50
Rotation Angle 180
Distance	2.73	2.93	3.13	3.18	3.23	3.28	3.33	3.38	3.43	3.48	3.53	3.73	3.93
ΔE_{int} (meV)	49	-35	-67	-70	-71	-72	-72	-72	-71	-69	-67	-57	-47

## Sheet: Figure S5
2-leg
Method	ΔE_{int} (meV)
MP2	-156
CCSD	-111
CCSD(T)	-130
SIE+CCSD(T) with η_{main}	-138
BNO threshold	10^{-6.0}	10^{-6.5}	10^{-7.0}	10^{-7.5}	10^{-8.0}	10^{-8.5}	10^{-9.0}
SIE+CCSD(T)	-165	-150	-144	-142	-140	-136	-135
0-leg
Method	ΔE_{int} (meV)
MP2	-58
CCSD	-16
CCSD(T)	-33
SIE+CCSD(T) with η_{main}	-41
BNO threshold	10^{-6.0}	10^{-6.5}	10^{-7.0}	10^{-7.5}	10^{-8.0}	10^{-8.5}	10^{-9.0}
SIE+CCSD(T)	-62	-50	-42	-40	-40	-38	-38

## Sheet: Figure S7
2-leg, OBC
Total Carbon Atoms in Graphene	24	96	216	384	Bulk limit
ΔE_{int} (meV)	-138	-128	-122	-121	-114
2-leg, PBC
Total Carbon Atoms in Graphene	32	128	200	392	Bulk limit
ΔE_{int} (meV)	-79	-112	-116	-116	-117
0-leg, OBC
Total Carbon Atoms in Graphene	24	96	216	384	Bulk limit
ΔE_{int} (meV)	-40	-90	-100	-104	-107
0-leg, PBC
Total Carbon Atoms in Graphene	32	128	200	392	Bulk limit
ΔE_{int} (meV)	-64	-99	-106	-104	-106

## Sheet: Figure S9
		Total Carbon Atoms in Graphene								Total Carbon Atoms in Graphene								Total Carbon Atoms in Graphene
	Δμ_{x} (Debye)	24	96	216	384				Δμ_{y} (Debye)	24	96	216	384				Δμ_{z} (Debye)	24	96	216	384
Rotation Angle	0	-0.0027	-0.0026	-0.0054	-0.0135			Rotation Angle	0	-0.0021	-0.0021	-0.0037	-0.0096			Rotation Angle	0	-0.3505	-0.279	-0.2247	-0.1934
	30	-0.0006	-0.0024	-0.0049	-0.0119				30	-0.2062	-0.374	-0.4584	-0.5019				30	-0.3257	-0.2581	-0.208	-0.1798
	60	-0.0011	-0.0025	-0.0035	-0.0081				60	-0.4198	-0.6665	-0.7907	-0.8545				60	-0.2581	-0.1939	-0.158	-0.1378
	90	-0.0019	-0.0019	-0.002	-0.0037				90	-0.6089	-0.8388	-0.9559	-1.0123				90	-0.145	-0.097	-0.0769	-0.0675
	120	-0.0017	-0.0013	-0.0008	0.0004				120	-0.638	-0.8021	-0.8861	-0.9175				120	0.0438	0.0486	0.0456	0.0413
	150	-0.0003	0.0003	0.0008	0.0051				150	-0.3842	-0.4823	-0.5257	-0.5418				150	0.1833	0.1517	0.1279	0.1128
	180	0.001	0	0.0006	0.0063				180	0.0011	0.0009	0.0036	0.0117				180	0.2412	0.1976	0.1621	0.143
		Total Carbon Atoms in Graphene								Total Carbon Atoms in Graphene								Total Carbon Atoms in Graphene
	ΔΔμ_{x} (Debye)	24	96	216	384				ΔΔμ_{y} (Debye)	24	96	216	384				ΔΔμ_{z} (Debye)	24	96	216	384
Rotation Angle	0	0.0108	0.0109	0.0081	0			Rotation Angle	0	0.0075	0.0075	0.0059	0			Rotation Angle	0	-0.1571	-0.0856	-0.0313	0
	30	0.0113	0.0095	0.007	0				30	0.2957	0.1279	0.0435	0				30	-0.1459	-0.0783	-0.0282	0
	60	0.007	0.0056	0.0046	0				60	0.4347	0.188	0.0638	0				60	-0.1203	-0.0561	-0.0202	0
	90	0.0018	0.0018	0.0017	0				90	0.4034	0.1735	0.0564	0				90	-0.0775	-0.0295	-0.0094	0
	120	-0.0021	-0.0017	-0.0012	0				120	0.2795	0.1154	0.0314	0				120	0.0025	0.0073	0.0043	0
	150	-0.0054	-0.0048	-0.0043	0				150	0.1576	0.0595	0.0161	0				150	0.0705	0.0389	0.0151	0
	180	-0.0053	-0.0063	-0.0057	0				180	-0.0106	-0.0108	-0.0081	0				180	0.0982	0.0546	0.0191	0

## Sheet: Figure S13
Adsorbate	Atomic Number Sum of Adsorbate	MP2, ΔE_{exp} - ΔE_{cal} (kcal mol^{-1})	SIE+CCSD(T), ΔE_{exp} - ΔE_{cal} (kcal mol^{-1})
Acetonitrile	22	0.92	-0.43
Ethanol	26	-0.65	-2.17
Acetone	32	1.81	-0.16
Dichloromethane	42	2.82	1.4
Ethyl Acetate	48	2.09	-0.06
Toluene	50	4.82	1.5
